# Supplementary material for: Characteristics and functions of volatile organic compounds in the tripartite symbiotic system of Gastrodia elata-Armillaria gallica-Rahnella aceris HPDA25
Source: Plant Signal Behav. 2024 Sep 4;19(1):2399426. doi: 10.1080/15592324.2024.2399426 (PMC11376408; doi:10.1080/15592324.2024.2399426)
Supplement: Supplementary tables.xlsx [file KPSB_A_2399426_SM0120.xlsx]

## Sheet: Table S1
Table S1 The fresh weight of G. elata tubers (g, M±SD, n=3)
	Weight
CK	1.650 ± 0.316
HPDA25	5.587 ± 1.1767**
Note: **P < 0.01

## Sheet: Table S2
Table S2. The VOCs for the bioassay on the growth of A. gallica
No.	Compounds	Molecular Formula	CAS	HPDA25	Control
1	Hexanal	C6H12O	66-25-1	+	-
2	Methyl valerate	C6H12O2	624-24-8	+	-
3	2,4-Dimethyl-1-heptene	C9H18	19549-87-2	+	-
4	2-Heptanone	C7H14O	110-43-0	+	-
5	2-Hexyloxirane	C8H16O	2984-50-1	+	-
6	Benzaldehyde	C7H6O	100-52-7	+	-
7	2-Methylcyclohexanol	C7H14O	583-59-5	+	-
8	2-Ethylhexanol	C8H18O	104-76-7	+	-
9	Benzeneacetaldehyde	C8H8O	122-78-1	+	-
10	Phenylethyl Alcohol	C8H10O	60-12-8	+	-
11	2-Methylisoborneol	C11H20O	2371-42-8	+	-
12	Decanal	C10H20O	112-31-2	+	-
13	Nerol	C10H18O	106-25-2	+	-
14	1-Isopropyl-2-methoxy-4-methylbenzene	C11H16O	1076-56-8	+	+
15	Thymoquinone	C10H12O2	490-91-5	+	-
16	1,4-Dichloro-2-methoxybenzene	C7H6Cl2O	1984-58-3	+	+
17	4-(1-methylpropyl)-Phenol	C10H14O	99-71-8	+	-
18	Duroquinone	C10H12O2	527-17-3	+	-
19	Dihydro-beta-ionone	C13H22O	17283-81-7	+	-
20	Butylated Hydroxytoluene	C15H24O	128-37-0	+	-
21	Chloroneb	C8H8Cl2O2	2675-77-6	+	-

## Sheet: Table S3
Table S3. Quantitative PCR primers
Gene id	Gene name	Primers (5'-3')
-	EF-1alpha-F	CACCATTGATATCGCTCTCTGGA
	EF-1alpha-R	GATGATAAGGATGGCGCAATCAG
Gel06G08714	GelALDH10-F	ATCTGAAGCATGTCTCGCTAGAG
	GelALDH10-R	CCAGCAATACACATCTCTCCCTT
Gel01G01320	GelTPS5-F	CATCCGACAATTTGGGCTGATAG
	GelTPS5-R	CTCGCTTCGTCCTTTAGCAAATC
Gel04G05822	GelCYP71D2-F	GAAGACCCATGACATCGACTTTG
	GelCYP71D2-R	GCTAAGCAGTTCAGTTACACACG
Gel13G15212	GelCYP71D9-F	AAGTATTGGGACGATCCTGAGTG
	GelCYP71D9-R	AAGACATCCCTGGACAAATCCTC
Gel16G17913	GelCYP76S7-F	GGAAAGAGATTGCGGCAGTTATC
	GelCYP76S7-R	GGATGAAGTCGAAGTGTCTCCTT
Gel03G04790	GelDBR4-F	CAAATCACTGTTCCTAACGAGGC
	GelDBR4-R	GTTGATTCGGGACTTCAAAACCC
Gel03G03546	GelPAL5-F	TTTGGACTACGGATTCAAGGGAG
	GelPAL5-R	GAATTCACGTCCTGGTTATGCTG
Gel01G01153	GelSBT1-F	GAAACTTCACAGTGGAGTTGAGC
	GelSBT1-R	GTGATGATAATTGGGCTGCTCAC
Gel02G03022	GelSBT9-F	AAGATGAGTTGTCGGACATGGAG
	GelSBT9-R	TCGAGTCCTAGGAAATCTGGAGT
Gel02G03024	GelSBT11-F	CCTACACTCCAGAGTTCCTAGGA
	GelSBT11-R	CTAAAGGAAGGGTGGGAAGGTTT
Gel04G06244	GelSBT17-F	TGCTGATATCGTCCTTGGAGATG
	GelSBT17-R	ATTTGCCAGGGTAGACTAATGGG
Gel08G10570	GelSBT27-F	AAGATACGTTTCAGGGCTCTCTG
	GelSBT27-R	CTCGTTAGGAACAGTGATTTGGC
Gel14G15835	GelSBT37-F	GTCTATTCGGTGCAGGTAAAAGC
	GelSBT37-R	CCCTCCTTGATCCTACATTTGCT
Gel02G02768	GelPME1-F	GGTATATGAGGAGGCTGTGGAAG
	GelPME1-R	TTGCTGATCGGAAAGTGGTAGAG
Gel07G08834	GelPME4-F	CCGAACCAGAACACAGGAATTTC
	GelPME4-R	ATAGACGACCCTCGAGTACATCT
Gel09G11057	GelPME5-F	CTGTATTACGGCGAGTACCTGAA
	GelPME5-R	GGACGAGCCGAAGATAAAATTGG
Gel09G11457	GelPME7-F	CTGGAACAATCAATTACGGCGAG
	GelPME7-R	GTCCGTCTATGAAAGAACCCACT
Gel18G19350	GelPME31-F	CTCTGATTATCAACGCCACGAAG
	GelPME31-R	CCGCTCTCTACCTGATGAAAGAG

## Sheet: Table S4
Table S4. Proteins details used for the phylogenetic analyses
Protein domain family	species	Locus	Rename id	PF	subfamilies
CCD	Arabidopsis thaliana	AT2G44990	ATCCD7	PF03055	CCD7/CCD8
		AT3G63520	ATCCD1		CCD1
		AT4G19170	AtCCD4		CCD4
		AT4G32810	ATCCD8		CCD7/CCD8
		AT1G30100	ATNCED5		NCEDs
		AT1G78390	ATNCED9		NCEDs
		AT4G18350	ATNCED2		NCEDs
		AT3G14440	ATNCED3		NCEDs
		AT3G24220	ATNCED6		NCEDs
	Nicotiana tabacum	XP_016482179	NtCCD10		CCD10
		XP_016482180	NtCCD10(X2)		CCD10
		XP_016482181	NtCCD10(X3)		CCD10
	Gastrodia elata	Gel08G09923	GelCCD9		NCEDs
		Gel18G19346	GelCCD11		NCEDs
		Gel02G03316	GelCCD7		CCD7/CCD8
		Gel10G12613	GelCCD8		CCD7/CCD8
		Gel03G04800	GelCCD5		CCD7/CCD8
		Gel03G04799	GelCCD4		CCD7/CCD8
		Gel03G04797	GelCCD3		CCD7/CCD8
		Gel07G09648	GelCCD1		CCD1
		Gel05G07074	GelCCD6		CCD1
		Gel12G14834	GelCCD10		CCD10
		Gel01G00536	GelCCD2		CCD10
DBR	Artemisia annua	BAU61367	AaDBR2	-	-
		FJ750460	AaDBR1
	Gastrodia elata	Gel01G00646	GelDBR1
		Gel01G00647	GelDBR2
		Gel01G00734	GelDBR3
		Gel03G04790	GelDBR4
		Gel09G11405	GelDBR5
		Gel09G11610	GelDBR6/GelSDR47
		Gel09G11796	GelDBR7
		Gel10G12874	GelDBR8
		Gel10G12876	GelDBR9
		Gel10G12877	GelDBR10
		Gel13G15166	GelDBR11
		Gel16G17609	GelDBR12
TPS	Arabidopsis thaliana	AT4G15870	AtTPS01	PF03936, PF01397	TPS-a
		AT4G16730	AtTPS02		TPS-b
		AT4G16740	AtTPS03		TPS-b
		AT1G61120	AtTPS04		TPS-e/f
		AT2G23230	AtTPS05		TPS-a
		AT1G70080	AtTPS06		TPS-a
		AT4G20200	AtTPS07		TPS-a
		AT4G20210	AtTPS08		TPS-a
		AT3G32030	AtTPS09		TPS-a
		AT2G24210	AtTPS10		TPS-b
		AT5G44630	AtTPS11		TPS-a
		AT4G13280	AtTPS12		TPS-a
		AT4G13300	AtTPS13		TPS-a
		AT1G61680	AtTPS14		TPS-g
		AT3G29190	AtTPS15		TPS-a
		AT3G29110	AtTPS16		TPS-a
		AT3G14490	AtTPS17		TPS-a
		AT3G14520	AtTPS18		TPS-a
		AT3G14540	AtTPS19		TPS-a
		AT5G48110	AtTPS20		TPS-a
		AT5G23960	AtTPS21		TPS-a
		AT1G33750	AtTPS22		TPS-a
		AT3G25820	AtTPS23		TPS-b
		AT3G25810	AtTPS24		TPS-b
		AT3G29410	AtTPS25		TPS-a
		AT1G66020	AtTPS26		TPS-a
		AT3G25830	AtTPS27		TPS-b
		AT1G48800	AtTPS28		TPS-a
		AT1G31950	AtTPS29		TPS-a
		AT4G20230	AtTPS30		TPS-a
		AT1G48820	AtF11I4.2		TPS-a
		AT4G02780	AtTPSGA1		TPS-c
		AT1G79460	AtTPSGA2		TPS-e/f
	Gastrodia elata	Gel01G00200	GelTPS1		TPS-b
		Gel01G01051	GelTPS2		TPS-b
		Gel01G01303	GelTPS3		TPS-b
		Gel01G01315	GelTPS4		TPS-b
		Gel01G01320	GelTPS5		TPS-b
		Gel07G09585	GelTPS6		TPS-b
		Gel07G09597	GelTPS7		TPS-b
		Gel07G09598	GelTPS8		TPS-b
		Gel07G09599	GelTPS9		TPS-b
		Gel04G06063	GelTPS10		TPS-a
		Gel04G06066	GelTPS11		TPS-a
		Gel04G06068	GelTPS12		TPS-a
		Gel05G07110	GelTPS13		TPS-c
		Gel06G08450	GelTPS14		TPS-a
		Gel06G08451	GelTPS15		TPS-a
		Gel06G08452	GelTPS16		TPS-a
		Gel06G08453	GelTPS17		TPS-a
		Gel06G08454	GelTPS18		TPS-a
		Gel06G08455	GelTPS19		TPS-a
		Gel06G08479	GelTPS20		TPS-a
		Gel08G10669	GelTPS21		TPS-a
		Gel08G10670	GelTPS22		TPS-a
		Gel08G10672	GelTPS23		TPS-a
		Gel08G10677	GelTPS24		TPS-a
		Gel08G10678	GelTPS25		TPS-a
		Gel15G17116	GelTPS26		TPS-e/f
SDR	Arabidopsis thaliana	AT3G51680	AtSDR2	PF00106, PF01370 and PF01073	SDR110C
		AT3G26770	AT3G26770
		AT3G26760	AT3G26760
		AT2G47130	AtSDR3
		AT4G03140	AT4G03140
		AT3G29260	AT3G29260
		AT3G29250	AtSDR4
		AT1G52340	AtABA2
		AT3G42960	AtTA1
		AT2G47120	AT2G47120
		AT2G47140	AtSDR5
		AT2G47150	AT2G47150
	Gastrodia elata	Gel05G07680	GelSDR1
		Gel07G09099	GelSDR2
		Gel07G09100	GelSDR3
		Gel16G17578	GelSDR4
		Gel18G19105	GelSDR5
CYP	Mentha spicata	Q9XHE8	MsCYP71D18	-	CYP71D
	Mentha x piperita	Q9XHE7	MxpCYP71D13		CYP71D
	Perilla frutescens	ADC94830	PfCYP71D174		CYP71D
	Thymus vulgaris	MK209612	TvCYP71D178		CYP71D
		QEU48948	TvCYP71D179		CYP71D
		QEU48952	TvCYP71D180		CYP71D
		P0DO42	TvCYP71D181		CYP71D
		A0A159AKG3	TvCYP71D182		CYP71D
		QEU48958	TvCYP71D507		CYP71D
	Origanum vulgare	MK209622	OvCYP71D181		CYP71D
		QEU48958	OvCYP71D507		CYP71D
		UFQ43029	OvCYP76S40		CPY76s
	Sorbus aucuparia	AHN09742	SaCYP736A107		CYP736A
	Malus domestica	AKB94044	MdCYP736A163 (cvGD)		CYP736A
		AKB94045	MdCYP736A163 (cvHC)		CYP736A
	Bupleurum chinense	AFK79031	BcCYP736A54		CYP736A
	Origanum vulgare	UFQ43030	OvCYP736A300		CYP736A
	Gastrodia elata	Gel04G04991	GelCYP71D1		CYP71D
		Gel04G05822	GelCYP71D2		CYP71D
		Gel04G05829	GelCYP71D3		CYP71D
		Gel04G05831	GelCYP71D4		CYP71D
		Gel07G09290	GelCYP71D5		CYP71D
		Gel07G09308	GelCYP71D6		CYP71D
		Gel08G10831	GelCYP71D7		CYP71D
		Gel12G14233	GelCYP71D8		CYP71D
		Gel13G15212	GelCYP71D9		CYP71D
		Gel13G15213	GelCYP71D10		CYP71D
		Gel13G15214	GelCYP71D11		CYP71D
		Gel17G18529	GelCYP71D12		CYP71D
		Gel17G18539	GelCYP71D13		CYP71D
		Gel18G18916	GelCYP71D14		CYP71D
		Gel02G03208	GelCYP76S1		CPY76s
		Gel02G03209	GelCYP76S2		CPY76s
		Gel02G03211	GelCYP76S3		CPY76s
		Gel02G03215	GelCYP76S4		CPY76s
		Gel10G12401	GelCYP76S5		CPY76s
		Gel16G17891	GelCYP76S6		CPY76s
		Gel16G17913	GelCYP76S7		CPY76s
CM	Arabidopsis thaliana	AT3G29200	AtCM1	-	-
		AT5G10870	AtCM2
		AT1G69370	AtCM3
	Gastrodia elata	Gel05G06594	GelCM1
		Gel17G18316	GelCM2
		Gel09G10875	GelCM3
PAL	Arabidopsis thaliana	AT2G37040	AtPAL1	PF00221	-
		AT3G53260	AtPAL2
		AT5G04230	AtPAL3
		AT3G10340	AtPAL4
	Gastrodia elata	Gel01G00489	GelPAL1
		Gel02G03324	GelPAL2
		Gel02G03327	GelPAL3
		Gel02G03328	GelPAL4
		Gel03G03546	GelPAL5
ALDH	Arabidopsis thaliana	AT3G48000	AtALDH2B4	PF00171, PF00070, PF00687	-
		AT1G23800	AtALDH2B7
		AT3G24503	AtALDH2C4
		AT1G44170	AtALDH3H1
		AT4G34240	AtALDH3I1
		AT4G36250	AtALDH3F1
		AT1G79440	AtALDH5F1
		AT2G14170	AtALDH6B2
		AT1G54110	AtALDH7B4
		AT1G74920	AtALDH10A8
		AT3G48170	AtALDH10A9
		AT2G24270	AtALDH11A3
		AT5G62530	AtALDH12A1
		AT2G39800	AtALDH18B1
		AT3G55610	AtALDH18B2
		AT3G66658	AtALDH22A1
	Gastrodia elata	Gel07G09345	GelALDH1
		Gel02G02416	GelALDH2
		Gel18G19173	GelALDH3
		Gel11G13528	GelALDH4
		Gel12G14234	GelALDH5
		Gel04G05797	GelALDH6
		Gel03G03448	GelALDH7
		Gel02G02824	GelALDH8
		Gel11G13516	GelALDH9
		Gel06G08714	GelALDH10
LOX	Arabidopsis thaliana	AT1G55020	AtLOX1	PF00305	9-LOX
		AT3G45140	AtLOX2		13-LOX
		AT1G17420	AtLOX3		13-LOX
		AT1G72520	AtLOX4		13-LOX
		AT3G22400	AtLOX5		9-LOX
		AT1G67560	AtLOX6		13-LOX
	Gastrodia elata	Gel01G01039	GelLOX1		9-LOX
		Gel01G01041	GelLOX2		9-LOX
		Gel03G03693	GelLOX3		9-LOX
		Gel05G07071	GelLOX4		9-LOX
		Gel09G11392	GelLOX5		13-LOX
		Gel09G11764	GelLOX6		13-LOX
		Gel12G14508	GelLOX7		9-LOX
HPL	Arabidopsis thaliana	At4g15440	AtHPL1	-	13-HPL
	Oryza characteriz	LOC_Os02g12690	OsHPL1		9/13-HPL
		LOC_Os02g12680	OsHPL2		9/13-HPL
		LOC_Os02g02000	OsHPL3		13-HPL
	Medicago trunculata	AJ316562	MtHPL1		9/13-HPL
		AJ316563	MtHPL2		9/13-HPL
	Gastrodia elata	Gel06G07973	GelHPL1		9/13-HPL
		Gel18G19159	GelHPL2		9/13-HPL
SBT	Arabidopsis thaliana	At1g01900	AtSBT1.1	PF00082	-
		At1g04110	AtSBT1.2
		At5g51750	AtSBT1.3
		At3g14067	AtSBT1.4
		At3g14240	AtSBT1.5
		At4g34980	AtSBT1.6
		At5g67360	AtSBT1.7
		At2g05920	AtSBT1.8
		At5g67090	AtSBT1.9
		At1g30600	AtSBT2.1
		At4g20430	AtSBT2.2
		At5g44530	AtSBT2.3
		At1g62340	AtSBT2.4
		At2g19170	AtSBT2.5
		At4g30020	AtSBT2.6
		At4g21323	AtSBT3.1
		At1g32970	AtSBT3.2
		At1g32960	AtSBT3.3
		At1g32950	AtSBT3.4
		At1g32940	AtSBT3.5
		At4g10550	AtSBT3.6
		At4g10510	AtSBT3.7
		At4g10540	AtSBT3.8
		At4g10520	AtSBT3.9
		At4g10530	AtSBT3.10
		At5g11940	AtSBT3.11
		At4g21326	AtSBT3.12
		At4g21650	AtSBT3.13
		At4g21630	AtSBT3.14
		At4g21640	AtSBT3.15
		At1g66210	AtSBT3.16
		At1g66220	AtSBT3.17
		At4g26330	AtSBT3.18
		At2g39850	AtSBT4.1
		At4g15040	AtSBT4.2
		At5g59190	AtSBT4.3
		At5g59100	AtSBT4.4
		At3g46840	AtSBT4.5
		At3g46850	AtSBT4.6
		At5g58820	AtSBT4.7
		At5g58830	AtSBT4.8
		At5g58840	AtSBT4.9
		At5g58810	AtSBT4.10
		At5g59130	AtSBT4.11
		At5g59090	AtSBT4.12
		At5g59120	AtSBT4.13
		At4g00230	AtSBT4.14
		At5g03620	AtSBT4.15
		At1g20150	AtSBT5.1
		At1g20160	AtSBT5.2
		At2g04160	AtSBT5.3
		At5g59810	AtSBT5.4
		At5g45640	AtSBT5.5
		At5g45650	AtSBT5.6
		At5g19660	AtSBT6.1
		At4g20850	TPP2
	Gastrodia elata	Gel01G01153	GelSBT1
		Gel01G01345	GelSBT2
		Gel02G01663	GelSBT3
		Gel02G01668	GelSBT4
		Gel02G01669	GelSBT5
		Gel02G02999	GelSBT6
		Gel02G03013	GelSBT7
		Gel02G03014	GelSBT8
		Gel02G03022	GelSBT9
		Gel02G03023	GelSBT10
		Gel02G03024	GelSBT11
		Gel02G03025	GelSBT12
		Gel02G03129	GelSBT13
		Gel02G03148	GelSBT14
		Gel03G03547	GelSBT15
		Gel04G06058	GelSBT16
		Gel04G06244	GelSBT17
		Gel05G06451	GelSBT18
		Gel05G06452	GelSBT19
		Gel05G06479	GelSBT20
		Gel05G06717	GelSBT21
		Gel06G07813	GelSBT22
		Gel07G09091	GelSBT23
		Gel08G09819	GelSBT24
		Gel08G09822	GelSBT25
		Gel08G10058	GelSBT26
		Gel08G10570	GelSBT27
		Gel08G10571	GelSBT28
		Gel08G10572	GelSBT29
		Gel08G10573	GelSBT30
		Gel08G10662	GelSBT31
		Gel09G11425	GelSBT32
		Gel09G11426	GelSBT33
		Gel09G11427	GelSBT34
		Gel09G11765	GelSBT35
		Gel13G15572	GelSBT36
		Gel14G15835	GelSBT37
		Gel14G15922	GelSBT38
		Gel14G16099	GelSBT39
		Gel14G16406	GelSBT40
		Gel16G17987	GelSBT41
		Gel17G18617	GelSBT42
		Gel18G19298	GelSBT43
PME	Arabidopsis thaliana	At1g53840	AtPME1	-	-
		At1g53830	AtPME2
		At1g02810	AtPME3
		At2g47030	AtPME4
		At5g47500	AtPME5
		At1g23200	AtPME6
		At1g44980	AtPME7
		At1g05310	AtPME8
		At1g69940	AtPME9
		At2g19150	AtPME10
		At2g21610	AtPME11
		At2g26440	AtPME12
		At2g26450	AtPME13
		At2g36700	AtPME14
		At2g36710	AtPME15
		At2g43050	AtPME16
		At2g45220	AtPME17
		At1g11580	AtPME18
		At1g11590	AtPME19
		At2g47550	AtPME20
		At3g05610	AtPME21
		At3g05620	AtPME22
		At3g06830	AtPME23
		At3g10710	AtPME24
		At3g10720	AtPME25
		At3g14300	AtPME26
		At3g14310	AtPME27
		At5g27870	AtPME28
		At3g24130	AtPME29
		At3g27980	AtPME30
		At3g29090	AtPME31
		At3g43270	AtPME32
		At3g47400	AtPME33
		At3g49220	AtPME34
		At3g59010	AtPME35
		At3g60730	AtPME36
		At3g62170	AtPME37
		At4g00190	AtPME38
		At4g02300	AtPME39
		At4g02320	AtPME40
		At4g02330	AtPME41
		At4g03930	AtPME42
		At4g15980	AtPME43
		At4g33220	AtPME44
		At4g33230	AtPME45
		At5g04960	AtPME46
		At5g04970	AtPME47
		At5g07410	AtPME48
		At5g07420	AtPME49
		At5g07430	AtPME50
		At5g09760	AtPME51
		At5g26810	AtPME52
		At5g19730	AtPME53
		At5g20860	AtPME54
		At5g18990	AtPME55
		At1g11370	AtPME56
		At5g49180	AtPME58
		At5g51490	AtPME59
		At5g51500	AtPME60
		At5g53370	AtPME61
		At5g55590	AtPME62
		At5g61680	AtPME63
		At5g64640	AtPME64
		At3g17060	AtPME67
		At2g47280	AtPME66
		At2g47040	AtPME67
	Gastrodia elata	Gel02G02768	GelPME1
		Gel04G05478	GelPME2
		Gel05G07170	GelPME3
		Gel07G08834	GelPME4
		Gel09G11057	GelPME5
		Gel09G11146	GelPME6
		Gel09G11457	GelPME7
		Gel10G12308	GelPME8
		Gel11G13712	GelPME9
		Gel15G17297	GelPME10
		Gel17G18211	GelPME11
		Gel18G19399	GelPME12
		Gel01G00571	GelPME13
		Gel02G01800	GelPME14
		Gel02G01828	GelPME15
		Gel02G03279	GelPME16
		Gel03G03511	GelPME17
		Gel03G03748	GelPME18
		Gel03G04379	GelPME19
		Gel04G05018	GelPME20
		Gel09G11448	GelPME21
		Gel09G11519	GelPME22
		Gel09G11644	GelPME23
		Gel10G12777	GelPME24
		Gel11G13438	GelPME25
		Gel11G13499	GelPME26
		Gel14G15793	GelPME27
		Gel15G17240	GelPME28
		Gel17G18611	GelPME29
		Gel18G19259	GelPME30
		Gel18G19350	GelPME31
acetaldehyde dehydrogenase: ALDH; terpene synthase: TPS; cytochrome P450 monooxygenases: CYP; short-chain dehydrogenase: SDR; carotenoid cleavage dioxygenase: CCD; double bond reductase: DBR; chorismate mutase: CM; phenylalanine ammonia lyase: PAL; alcohol dehydrogenase: LOX; hydroperoxide lyase: HPL; subtilisin-like protease: SBT; pectin methylesterase: PME

## Sheet: Table S5
Table S5. VOC Profiles after HPDA25 treatment
No.	RT	Compounds	Match factor	Molecular Formula	Class	CAS	Molecular weight	HPDA25	Control	HPDA25	Control	备注
										(ng/g)	(ng/g)
1	2.6306	3-Methylpentane	78	C6H14	ES	96-14-0	86.11	-	+	-	29.81	down
2	3.3471	Acetic acid	90	C2H4O2	OT	64-19-7	60.021	-	+	-	4.03	down
3	3.8251	3-Methyl-1-heptene	81	C8H16	AE	4810-09-07	112.125	+	-	18.33	-	up
4	4.3027	Oxirane, 2-(1,1-dimethylethyl)-3-ethyl-, cis-	87	C8H16O	AA	36099-44-2	128.12	+	+	138.98	110.5	-
5	4.9224	Hexanal	85	C6H12O	AD	66-25-1	100.089	+	-	17.56	-	up
6	5.4914	Methyl valerate	86	C6H12O2	ES	624-24-8	116.084	+	-	12.3	-	up
7	5.9004	2,4-Dimethyl-1-heptene	87	C9H18	AE	19549-87-2	126.141	+	-	8.22	-	up
8	6.6731	1-Hexanol	86	C6H14O	AC	111-27-3	102.104	+	+	540.63	643.76	-
9	6.8632	Methyl 3-hydroxybutyrate	87	C5H10O3	ES	1487-49-6	118.063	-	+	-	4	down
10	7.3701	2-Heptanone	83	C7H14O	OT	110-43-0	114.104	+	-	27.23	-	up
11	7.4043	Styrene	97	C8H8	AE	100-42-5	104.063	+	+	1591.23	2186.31	-
12	7.8503	2-Hexyloxirane	85	C8H16O	AA	2984-50-1	128.12	+	-	22.31	-	up
13	8.2235	Unknown-1	-	-	-	-	-	+	+	463.35	986.94	-
14	8.5608	Methyl hexoate	84	C7H14O2	ES	106-70-7	130.099	+	+	152.4	92.44	-
15	10.0262	Benzaldehyde	82	C7H6O	AD	100-52-7	106.042	+	-	1.54	-	up
16	10.3192	2-Methylcyclohexanol	74	C7H14O	AC	583-59-5	114.104	+	-	10.624	-	up
17	10.3683	1-Heptanol	84	C7H16O	AC	111-70-6	116.12	+	+	9.19	14.71	-
18	10.766	1-Octen-3-ol	91	C8H16O	AC	3391-86-4	128.12	+	+	28.78	33.73	-
19	11.0972	3-Octanone	88	C8H16O	OT	106-68-3	128.12	+	+	55.73	38.7	-
20	11.2963	2-Octanone	82	C8H16O	OT	111-13-7	128.12	-	+	-	44.08	down
21	11.3148	2-Pentylfuran	95	C9H14O	OT	3777-69-3	138.104	+	+	548.33	397.18	-
22	11.7565	(E)-2-(pent-1-en-1-yl)furan/Cis-2-(2-pentenyl)furan	81	C9H12O	OT	20992-69-2/70424-13-4	136.089	+	-	2.38	-	up
23	12.2124	1,4-Dichlorobenzene	95	C6H4Cl2	BD	106-46-7	145.969	+	+	10.72	3.38	up
24	12.389	1-Hexyl acetate	81	C8H16O2	ES	142-92-7	144.115	+	+	0.83	1.57	-
25	12.6408	1-Methoxy-4-methylbenzene	90	C8H10O	ET	104-93-8	122.073	-	+	-	1.39	down
26	12.8262	m-cymene	89	C10H14	TE	535-77-3	134.11	+	+	4.63	7.67	-
27	12.8614	Heptanoic acid methyl ester	81	C8H16O2	ES	106-73-0	144.115	+	+	2.05	1.84	-
28	13.0125	Sylvestrene	80	C10H16	AE	1461-27-4	136.125	+	+	10.61	10.86	-
29	13.051	2-Ethylhexanol	75	C8H18O	AC	104-76-7	130.136	+	-	3.39	-	up
30	13.7689	Benzeneacetaldehyde	84	C8H8O	AD	122-78-1	120.058	+	-	1.26	-	up
31	13.9199	Unknown-2	-	-	-	-	-	+	-	13.04	-	up
32	14.4762	trans-(2-Ethylcyclopentyl)methanol	78	C8H16O	AC	36258-08-9	128.12	+	-	5.3	-	up
33	14.9747	2-ethylcyclohexan-1-ol	85	C8H16O	AC	3760-20-1	128.12	+	+	15.01	16.15	-
34	15.0915	1-Octanol	81	C8H18O	AC	111-87-5	130.136	-	+	-	5.91	down
35	15.3596	p-Cresol	93	C7H8O	PH	106-44-5	108.058	+	+	37.4	719.16	down
36	16.6233	2-Nonanol	85	C9H20O	AC	628-99-9	144.151	+	+	2.84	2.64	-
37	17.1389	4-Methyl-2-(2-methyl-1-propen-1-yl)tetrahydro-2H-pyran	71	C10H18O	TE	16409-43-1	154.136	-	+	-	2.41	down
38	17.3267	Unknown-3	-	-	-	-	-	-	+	-	20.25	down
39	17.346	Phenylethyl Alcohol	92	C8H10O	AC	60-12-8	122.073	+	-	9.79	-	up
40	17.4009	(+)-3-Thujone	87	C10H16O	TE	471-15-8	152.12	+	-	3.3	-	up
41	17.546	Unknown-4	-	-	-	-	-	+	+	33.05	67.1	-
42	17.8677	Caprylic acid methyl ester	93	C9H18O2	ES	111-11-5	158.131	+	+	19.58	26.82	-
43	18.2087	Unknown-5	-	-	-	-	-	+	-	1.18	-	up
44	18.8366	Camphor	86	C10H16O	TE	76-22-2	152.12	+	+	0.86	2.69	-
45	20.3073	1-Nonanol	83	C9H20O	AC	143-08-8	144.151	+	+	2.86	3.27	-
46	20.7371	2-Methylisoborneol	84	C11H20O	TE	2371-42-8	168.151	+	-	1.35	-	up
47	20.7648	Naphthalene	86	C10H8	OT	91-20-3	128.063	-	+	-	1.71	down
48	21.3995	2-Methoxy-5-methylphenol	91	C8H10O2	BD	1195-09-1	138.068	+	+	2.22	4	-
49	21.4621	Methyl salicylate	82	C8H8O3	PH	119-36-8	152.047	-	+	-	0.58	down
50	21.7802	Dodecane	92	C12H26	AA	112-40-3	170.203	-	+	-	1.51	down
51	21.7867	4,6-Dimethylundecane	83	C13H28	AA	17312-82-2	184.219	+	-	0.41	-	up
52	22.0979	1,11-Dodecadiene	82	C12H22	AE	5876-87-9	166.172	-	+	-	1.06	down
53	22.1045	Decanal	83	C10H20O	AD	112-31-2	156.151	+	-	0.76	-	up
54	22.6534	Unknown-6	-	-	-	-	-	+	-	2.3	-	up
55	22.8372	2,6,6-Trimethyl-1-cyclohexene-1-carbaldehyde	93	C10H16O	AD	432-25-7	152.12	+	+	3.36	2.31	-
56	23.1072	Methyl nonanoate	93	C10H20O2	ES	1731-84-6	172.146	+	+	3.09	2.03	-
57	23.2701	Nerol	81	C10H18O	TE	106-25-2	154.136	+	-	1.79	-	up
58	23.6034	1-Isopropyl-2-methoxy-4-methylbenzene	96	C11H16O	BD	1076-56-8	164.12	+	+	27.98	9.52	up
59	24.1416	Methyl rhodinolate	82	C11H20O2	ES	2270-60-2	184.146	+	+	0.56	2.18	down
60	24.3795	Thymoquinone	80	C10H12O2	OT	490-91-5	164.084	+	-	8.51	-	up
61	24.6025	1,3-Di-tert-butylbenzene	94	C14H22	BD	1014-60-4	190.172	+	+	10.06	14.42	-
62	25.9913	1,4-Dichloro-2-methoxybenzene	87	C7H6Cl2O	ET	1984-58-3	175.98	+	+	1.25	0.64	up
63	26.0266	Neryl formate/1-Bromo-3,7-dimethyl-2,6-octadiene	85	C11H18O2/C10H17Br	TE	2142-94-1/35719-26-7	-	+	+	2.73	0.99	up
64	26.9944	Tridecane	85	C13H28	AA	629-50-5	184.219	+	+	0.32	1.28	-
65	27.3121	2-Methylnaphthalene	77	C11H10	OT	91-57-6	142.078	-	+	-	0.09	down
66	27.837	4-(1-methylpropyl)-Phenol	78	C10H14O	PH	99-71-8	150.104	+	-	0.65	-	up
67	28.2035	Duroquinone	76	C10H12O2	OT	527-17-3	164.084	+	-	0.31	-	up
68	28.2963	Methyl decanoate	84	C11H22O2	ES	110-42-9	186.162	+	+	0.65	0.78	-
69	29.0911	1,2-Dimethoxy-3,6-dichloro-benzene	84	C8H8Cl2O2	BD	90283-02-6	207.05	+	-	0.4	-	up
70	31.2194	2-Propenoic acid, 3-phenyl-, methyl ester	87	C10H10O2	ES	103-26-4	162.068	-	+	-	0.92	down
71	32.0373	Tetradecane	86	C14H30	AA	629-59-4	198.235	+	+	0.45	0.48	-
72	33.2344	1,4-dimethoxy-2-methyl-5-isopropyl-Benzene	93	C12H18O2	ET	14753-08-3	194.131	+	+	3.63	2.9	-
73	33.9158	Dihydro-beta-ionone	87	C13H22O	TE	17283-81-7	194.167	+	-	0.39	-	up
74	35.7225	.gamma.-Muurolene	82	C15H24	TE	30021-74-0	204.188	+	-	0.43	-	up
75	36.1987	beta-Ionone	84	C13H20O	TE	79-77-6/14901-07-6	-	+	+	1.01	0.79	-
76	37.267	Butylated Hydroxytoluene	80	C15H24O	PH	128-37-0	220.183	+	-	0.11	-	up
77	37.3182	Chloroneb	88	C8H8Cl2O2	ET	2675-77-6	205.99	+	-	0.85	-	up
Note: RT: retention time; RI: retention index; +: exist; -: do not exist; alcohol (AC); esters (ES); terpenes (TE); alkanes (AA); aldehydes (AD); alkene (AE); benzenoids (BD); ether (ET); phenols (PH); others (OT).
down: significantly decreased; up: significantly increased

## Sheet: Table S6
Table S6. Effect of VOCs on HPDA25 growth (M±SEM, n=6)
	Mean ± SEM
	0.02 µg/µL	0.2 µg/µL	2 µg/µL	20 µg/µL
Control	-	-	-	59 ± 5
DMSO	-	-	-	61 ± 10
Dihydro-beta-ionone	49 ± 5	51 ± 11	70 ± 10	64 ± 13
Nerol	53 ± 9	80 ± 10	57 ± 10	40 ± 7
Decanal	65 ± 8	51 ± 11	74 ± 9	69 ± 3
Butylated Hydroxytoluene	58 ± 5	46 ± 7	57 ± 12	75 ± 9
Thymoquinone	47 ± 8	45 ± 6	53 ± 9	66 ± 2
Hexanal	30 ± 3*	31 ± 5*	32 ± 3*	0**
2-Methylcyclohexanol	53 ± 12	50 ± 9	45 ± 12	52 ± 10
Benzaldehyde	53 ± 11	61 ± 11	60 ± 11	76 ± 5
Methyl valerate	54 ± 10	59 ± 6	56 ± 10	69 ± 6
Phenylethyl Alcohol	57 ± 11	51 ± 12	82 ± 12	56 ± 14
2-Methylisoborneol	78 ± 11	70 ± 12	52 ± 11	87 ± 14
1,4-Dichloro-2-methoxybenzene	65 ± 6	78 ± 11	78 ± 11	84 ± 10
Benzeneacetaldehyde	85 ± 10	78 ± 10	60 ± 11	47 ± 3
2-Heptanone	53 ± 12	76 ± 9	58 ± 10	92 ± 9
1-Isopropyl-2-methoxy-4-methylbenzene	51 ± 6	49 ± 4	66 ± 9	45 ± 3
2-Ethylhexanol	49 ± 5	48 ± 6	47 ± 8	42 ± 2
Duroquinone	47 ± 2	42 ± 9	72 ± 4	46 ± 6
Chloroneb	70 ± 8	48 ± 4	52 ± 6	53 ± 12
4-(1-methylpropyl)-Phenol	70 ± 9	43 ± 7	69 ± 9	51 ± 8
2-Hexyloxirane	66 ± 9	48 ± 4	49 ± 9	61 ± 6
2,4-Dimethyl-1-heptene	47 ± 5	84 ± 6	59 ± 7	40 ± 7
Note: *P < 0.05 and **P < 0.01 with DMSO group

## Sheet: Table S7
Table S7. Effect of VOCs on A. gallica growth (M±SD, n=6)
	0.02 µg/µL		0.2 µg/µL		2 µg/µL		20 µg/µL
	Branch numbers	Weight (g)	Branch numbers	Weight (g)	Branch numbers	Weight (g)	Branch numbers	Weight (g)
Control	17 ± 1	0.043 ± 0.007	-	-	-	-	-	-
DMSO	15 ± 1	0.057 ± 0.005	-	-	-	-	-	-
Dihydro-beta-ionone	19 ± 2	0.032 ± 0.004	6 ± 3	0.019 ± 0.008*	14 ± 2	0.017 ± 0.003**	9 ± 3	0.018 ± 0.007**
Nerol	12 ± 3	0.021 ± 0.006	12 ± 2	0.016 ± 0.003*	16 ± 2	0.014 ± 0.003**	-	-
Decanal	8 ± 2	0.021 ± 0.004*	10 ± 2	0.018 ± 0.004*	16 ± 1	0.019 ± 0.001**	8 ± 3	0.011 ± 0.003**
Butylated Hydroxytoluene	15 ± 2	0.044 ± 0.004	13 ± 3	0.040 ± 0.008	10 ± 2	0.011 ± 0.004**	-	-
Styrene	17 ± 2	0.028 ± 0.003	13 ± 2	0.029 ± 0.004	17 ± 2	0.029 ± 0.004	19 ± 1	0.031 ± 0.002
Thymoquinone	13 ± 2	0.056 ± 0.011	14 ± 2	0.023 ± 0.004	16 ± 1	0.018 ± 0.002**	9 ± 2	0.011 ± 0.002**
Hexanal	12 ± 2	0.019 ± 0.004*	9 ± 3	0.020 ± 0.007*	15 ± 1	0.023 ± 0.003**	17 ± 2	0.014 ± 0.003**
2-Methylcyclohexanol	11 ± 1	0.027 ± 0.005	15 ± 2	0.029 ± 0.008	16 ± 2	0.028 ± 0.003	16 ± 4	0.026 ± 0.005
Benzaldehyde	14 ± 2	0.060 ± 0.012	13 ± 1	0.045 ± 0.010	16 ± 2	0.041 ± 0.006	18 ± 2	0.023 ± 0.004
Methyl valerate	19 ± 2	0.039 ± 0.007	20 ± 2	0.0390 ± 0.004	14 ± 2	0.027 ± 0.004	19 ± 2	0.034 ± 0.003
Phenylethyl Alcohol	20 ± 1	0.041 ± 0.004	21 ± 3	0.038 ± 0.004	18 ± 1	0.028 ± 0.003	18 ± 2	0.031 ± 0.004
2-Methylisoborneol	18 ± 2	0.044 ± 0.005	19 ± 2	0.044 ± 0.004	14 ± 1	0.033 ± 0.003	15 ± 1	0.037 ± 0.005
1,4-Dichloro-2-methoxybenzene	20 ± 2	0.042 ± 0.007	19 ± 1	0.039 ± 0.002	15 ± 2	0.032 ± 0.003	17 ± 2	0.0313 ± 0.003
Benzeneacetaldehyde	19 ± 1	0.038 ± 0.005	21 ± 2	0.042 ± 0.003	17 ± 1	0.034 ± 0.004	20 ± 1	0.034 ± 0.003
2-Heptanone	19 ± 1	0.035 ± 0.006	20 ± 2	0.042 ± 0.003	18 ± 1	0.034 ± 0.004	14 ± 2	0.033 ± 0.005
1-Isopropyl-2-methoxy-4-methylbenzene	19 ± 2	0.029 ± 0.004	20 ± 1	0.042 ± 0.013	14 ± 2	0.037 ± 0.003	13 ± 2	0.031 ± 0.005
2-Ethylhexanol	19 ± 1	0.032 ± 0.001	18 ± 3	0.040 ± 0.004	16 ± 1	0.037 ± 0.002	15 ± 1	0.031 ± 0.003
Duroquinone	20 ± 1	0.032 ± 0.003	20 ± 2	0.039 ± 0.005	17 ± 1	0.037 ± 0.003	18 ± 3	0.030 ± 0.004
Chloroneb	19 ± 2	0.030 ± 0.003	18 ± 3	0.036 ± 0.008	15 ± 2	0.034 ± 0.009	20 ± 2	0.031 ± 0.003
4-(1-methylpropyl)-Phenol	19 ± 2	0.035 ± 0.002	18 ± 3	0.035 ± 0.007	15 ± 2	0.036 ± 0.005	20 ± 1	0.031 ± 0.003
2-Hexyloxirane	19 ± 3	0.039 ± 0.003	18 ± 1	0.039 ± 0.004	13 ± 1	0.035 ± 0.002	18 ± 2	0.031 ± 0.004
2,4-Dimethyl-1-heptene	18 ± 2	0.044 ± 0.003	19 ± 2	0.044 ± 0.006	18 ± 2	0.033 ± 0.005	15 ± 2	0.031 ± 0.003
Note: *P<0.05, **P < 0.01 with DMSO group

## Sheet: Table S8
Table S8. Effect of VOCs on A. gallica extracellular enzyme activity (M±SEM, n=6)
Amylase activity (U/g)	0.02 µg/µL	0.2 µg/µL	2 µg/µL	20 µg/µL
Control	3.50 ± 0.35
DMSO	2.89 ± 0.27
Dihydro-beta-ionone	-	1.40 ± 0.32**	3.18 ± 0.82	0.01 ± 2.08*
Nerol	-	0.16 ± 0.09**	2.13 ± 0.34	-
Decanal	0.48 ± 0.14*	1.83 ± 0.23*	2.04 ± 0.09	0.01 ± 1.95**
Butylated Hydroxytoluene	-	-	2.14 ± 0.09	-
Thymoquinone	-	-	2.06 ± 0.07	0.04 ± 2.22**
Hexanal	1.30 ± 0.22**	0.53 ± 0.34**	3.40 ± 0.69	0.02 ± 2.06**
Cellulase activity (U/g)	0.02 µg/µL	0.2 µg/µL	2 µg/µL	20 µg/µL
Control	206.40 ± 6.52
DMSO	197.49 ± 5.24
Dihydro-beta-ionone	-	84.21 ± 7.46**	114.29 ± 9.83**	144.97 ± 10.15*
Nerol	-	135.32 ± 7.55**	64.12 ± 12.31**	-
Decanal	152.53 ± 3.36**	129.75 ± 7.71**	126.26 ± 6.46**	86.61 ± 20.41**
Butylated Hydroxytoluene	-	-	50.14 ± 14.75**	-
Thymoquinone	-	-	99.72 ± 7.47**	113.65 ± 11.93**
Hexanal	142.50 ± 11.57**	80.52 ± 3.80**	98.06 ± 15.23**	69.25 ± 10.01**
Xylanase activity (U/g)	0.02 µg/µL	0.2 µg/µL	2 µg/µL	20 µg/µL
Control	0.48 ± 0.02
DMSO	0.55 ± 0.04
Dihydro-beta-ionone	-	0.47 ± 0.04	0.56 ± 0.10	0.15 ± 0.11**
Nerol	-	0.56 ± 0.07	0.49 ± 0.05	-
Decanal	0.64 ± 0.10	0.46 ± 0.05	0.55 ± 0.11	0.28 ± 0.08
Butylated Hydroxytoluene	-	-	0.60 ± 0.07	-
Thymoquinone	-	-	0.52 ± 0.08	0.31 ± 0.09
Hexanal	0.50 ± 0.02	0.46 ± 0.02	0.72 ± 0.10	0.36 ± 0.09
Pectinase activity (U/g)	0.02 µg/µL	0.2 µg/µL	2 µg/µL	20 µg/µL
Control	45.33 ± 1.76
DMSO	44.17 ± 2.24
Dihydro-beta-ionone	-	26.48 ± 0.84**	29.78 ± 8.18	40.79 ± 4.44
Nerol	-	1.24 ± 0.78**	25.47 ± 4.08**	-
Decanal	43.83 ± 2.16	27.84 ± 1.86**	37.02 ± 0.86	45.51 ± 7.07
Butylated Hydroxytoluene	-	-	36.43 ± 0.79	-
Thymoquinone	-	-	42.76 ± 0.97	36.16 ± 3.31
Hexanal	23.21 ± 2.07**	22.97 ± 2.96**	29.62 ± 7.33	39.63 ± 0.84
Laccase activity (U/g)	0.02 µg/µL	0.2 µg/µL	2 µg/µL	20 µg/µL
Control	85.13 ± 1.35
DMSO	80.61 ± 4.75
Dihydro-beta-ionone	-	30.02 ± 2.24**	39.59 ±6.57**	62.71 ± 3.04*
Nerol	-	54.24 ± 2.95**	29.38 ± 6.41**	-
Decanal	53.90 ± 5.11**	76.06 ± 2.70	73.52 ± 3.09	22.82 ± 0.74**
Butylated Hydroxytoluene	-	-	33.58 ± 7.44**	-
Thymoquinone	-	-	80.57 ± 7.90	87.42 ± 4.36
Hexanal	92.95 ± 3.71	42.50 ± 6.40**	46.74 ± 1.77**	49.52 ± 9.86*
Note: *P<0.05, **P < 0.01 with DMSO group

## Sheet: Table S9
Table S9. Expression level of DEGs in G. elata co-cultured with HPDA25 (M±SEM, n=3)
Gene ID	gene name	Fpkm		qPCR
		Control	HPDA25	Control	HPDA25
Gel06G08714	GelALDH10	612.31 ± 144.22	151.67 ± 29.82	1.00 ± 0.28	0.11 ± 0.06*
Gel01G01320	GelTPS5	161 ± 0.57	146.25 ± 29.23	1.00 ± 0.07	1.74 ± 0.12**
Gel04G05822	GelCYP71D2	10.22 ±6.32	0.20 ± 0.10	1.00 ± 0.19	0.37 ± 0.01*
Gel13G15212	GelCYP71D9	166.90 ± 96.77	27.28 ± 5.14	1.00 ± 0.22	0.11 ± 0.03**
Gel16G17913	GelCYP76S7	35.90 ± 20.21	5.80 ± 2.49	1.00 ± 0.15	0.14 ± 0.01**
Gel03G04790	GelDBR4	235.26 ± 15.84	902.29 ± 208.54	1.00 ± 0.25	1.51 ± 0.03
Gel03G03546	GelPAL5	134.40 ± 54.31	614.45 ± 132.50	1.00 ± 0.23	2.21 ± 0.17*
Gel01G01153	GelSBT1	1.59 ± 0.45	18.88 ± 5.47	1.00 ± 0.13	1.54 ± 0.06*
Gel02G03022	GelSBT9	2.06 ± 0.24	15.08 ± 6.64	1.00 ± 0.14	1.67 ± 0.09*
Gel02G03024	GelSBT11	2.61 ± 0.22	14.65 ± 6.04	1.00 ± 0.29	2.25 ± 0.1*
Gel04G06244	GelSBT17	4.72 ± 0.76	35.11 ± 12.46	1.00 ± 0.17	2.52 ± 0.30*
Gel08G10570	GelSBT27	2.21 ± 0.45	18.24 ± 7.75	1.00 ± 0.04	1.40 ± 0.09*
Gel14G15835	GelSBT37	1.67 ± 0.58	11.47 ± 7.17	1.00 ± 0.05	1.69 ± 0.12**
Gel02G02768	GelPME1	13.02 ± 1.06	40.22 ± 8.30	1.00 ± 0.22	1.74 ± 0.10*
Gel07G08834	GelPME4	11.09 ± 2.15	43.87 ± 6.22	1.00 ± 0.11	2.10 ± 0.24*
Gel09G11057	GelPME5	38.33 ± 5.04	147.99 ± 27.58	1.00 ± 0.24	2.00 ± 0.11*
Gel09G11457	GelPME7	10.06 ± 0.62	20.81 ± 2.36	1.00 ± 0.14	1.84 ± 0.22*
Gel18G19350	GelPME31	12.71 ± 0.72	23.09 ± 4.01	1.00 ± 0.08	2.10 ± 0.26*

## Sheet: Table S10
Table S10. GO annotations of DEGs in G. elata
DEGs	Category	GOID	Annotations	Padj	Gene number
up-regulated	BP	GO:0000727	double-strand break repair via break-induced replication	0.00233435	7
	BP	GO:0008152	metabolic process	0.00233435	54
	BP	GO:0009451	RNA modification	0.00233435	28
	BP	GO:0009610	response to symbiotic fungus	0.00258578	13
	BP	GO:0000272	polysaccharide catabolic process	0.0133274	10
	BP	GO:0030245	cellulose catabolic process	0.0244775	7
	BP	GO:0042744	hydrogen peroxide catabolic process	0.0275408	12
	BP	GO:0016114	terpenoid biosynthetic process	0.048583	10
	CC	GO:0005576	extracellular region	1.40966e-11	70
	CC	GO:0009505	plant-type cell wall	0.000137603	12
	CC	GO:0031225	anchored component of membrane	0.00170227	11
	CC	GO:0048046	apoplast	0.00232244	22
	CC	GO:0042555	MCM complex	0.0215886	5
	CC	GO:0000347	THO complex	0.026885	5
	CC	GO:0046658	anchored component of plasma membrane	0.026885	15
	MF	GO:0080043	quercetin 3-O-glucosyltransferase activity	8.54126e-10	15
	MF	GO:0080044	quercetin 7-O-glucosyltransferase activity	1.23644e-09	15
	MF	GO:0035251	UDP-glucosyltransferase activity	1.04564e-08	18
	MF	GO:0008194	UDP-glycosyltransferase activity	2.2948e-08	28
	MF	GO:0008236	serine-type peptidase activity	0.000193516	26
	MF	GO:0004553	hydrolase activity, hydrolyzing O-glycosyl compounds	0.00027374	39
	MF	GO:0016798	hydrolase activity, acting on glycosyl bonds	0.000342465	50
	MF	GO:0016829	lyase activity	0.0043023	45
	MF	GO:0030246	carbohydrate binding	0.00859682	30
	MF	GO:0016758	hexosyltransferase activity	0.0152191	15
	MF	GO:0003774	cytoskeletal motor activity	0.0163102	15
	MF	GO:0008810	cellulase activity	0.0165961	7
	MF	GO:0004568	chitinase activity	0.0179428	5
	MF	GO:0004252	serine-type endopeptidase activity	0.0179428	23
	MF	GO:0020037	heme binding	0.0223813	39
	MF	GO:0046910	pectinesterase inhibitor activity	0.0266969	8
	MF	GO:0017116	single-stranded DNA helicase activity	0.0384241	5
	MF	GO:0050660	flavin adenine dinucleotide binding	0.0492988	17
down-regulated	MF	GO:0000976	transcription cis-regulatory region binding	9.90902e-05	27
	MF	GO:0043565	sequence-specific DNA binding	0.000514662	32
	MF	GO:0015293	symporter activity	0.00167666	14

[truncated: 1 more sheets: Table S11]
